# Supplementary material for: Fast Hydrogen Detection via Optical Fibers Coated with Metal Hydride Thin Films
Source: Sensors (Basel). 2026 May 22;26(11):3285. doi: 10.3390/s26113285 (PMC13258869; doi:10.3390/s26113285)
Supplement: Supplementary file 1 [file sensors-26-03285-s001.zip]

Archive with 1 entries (1 files):
- sensors-4257593-supplementary.pdf
